# Supplementary material for: Lymph Node Reporting and Data System (LN-RADS)—Retrospective Evaluation for Ultrasound Classification of Superficial Lymph Nodes
Source: Cancers (Basel). 2025 Jun 18;17(12):2030. doi: 10.3390/cancers17122030 (PMC12191221; doi:10.3390/cancers17122030)
Supplement: Supplementary file 1 [file cancers-17-02030-s001.zip]

Archive with 1 entries (1 files):
- cancers-3664618-supplementary.pdf
